# Supplementary material for: Lights and Shadows of a Primary School-Based Nutrition Education Program in Italy: Insights from the LIVELY Project
Source: Nutrients. 2025 Aug 27;17(17):2778. doi: 10.3390/nu17172778 (PMC12430468; doi:10.3390/nu17172778)
Supplement: Supplementary file 1 [file nutrients-17-02778-s001.zip]

Archive with 1 entries (1 files):
- nutrients-3817513-supplementary.pdf
